# Supplementary material for: Key role of eg* band broadening in nickel-based oxyhydroxides on coupled oxygen evolution mechanism
Source: Nat Commun. 2023 Nov 18;14:7488. doi: 10.1038/s41467-023-43302-2 (PMC10657368; doi:10.1038/s41467-023-43302-2)
Supplement: Supplementary file 4 — Supplementary Data 1 [file 41467_2023_43302_MOESM4_ESM.xlsx]

## Sheet: NiOOH
NiOOH CONTCAR
1
17.5560016632 0.0000000000 0.0000000000
-8.7889406574 15.4086551811 0.0000000000
0.0000000000 4.9977513337 24.4953563274
Ni O H
72 144 72
Direct
0.034164999 0.326002002 0.196045995
0.034164999 0.659335017 0.196045995
0.034164999 0.992668986 0.196045995
0.200831994 0.326002002 0.196045995
0.200831994 0.659335017 0.196045995
0.200831994 0.992668986 0.196045995
0.367498994 0.326002002 0.196045995
0.367498994 0.659335017 0.196045995
0.367498994 0.992668986 0.196045995
0.534165025 0.326002002 0.196045995
0.534165025 0.659335017 0.196045995
0.534165025 0.992668986 0.196045995
0.700832009 0.326002002 0.196045995
0.700832009 0.659335017 0.196045995
0.700832009 0.992668986 0.196045995
0.867498994 0.326002002 0.196045995
0.867498994 0.659335017 0.196045995
0.867498994 0.992668986 0.196045995
0.035197001 0.161767006 0.194904000
0.035197001 0.495099992 0.194904000
0.035197001 0.828432977 0.194904000
0.201864004 0.161767006 0.194904000
0.201864004 0.495099992 0.194904000
0.201864004 0.828432977 0.194904000
0.368530005 0.161767006 0.194904000
0.368530005 0.495099992 0.194904000
0.368530005 0.828432977 0.194904000
0.535197020 0.161767006 0.194904000
0.535197020 0.495099992 0.194904000
0.535197020 0.828432977 0.194904000
0.701864004 0.161767006 0.194904000
0.701864004 0.495099992 0.194904000
0.701864004 0.828432977 0.194904000
0.868529975 0.161767006 0.194904000
0.868529975 0.495099992 0.194904000
0.868529975 0.828432977 0.194904000
0.132436007 0.007258000 0.382541001
0.132436007 0.340591013 0.382541001
0.132436007 0.673924983 0.382541001
0.299102008 0.007258000 0.382541001
0.299102008 0.340591013 0.382541001
0.299102008 0.673924983 0.382541001
0.465768993 0.007258000 0.382541001
0.465768993 0.340591013 0.382541001
0.465768993 0.673924983 0.382541001
0.632435977 0.007258000 0.382541001
0.632435977 0.340591013 0.382541001
0.632435977 0.673924983 0.382541001
0.799102008 0.007258000 0.382541001
0.799102008 0.340591013 0.382541001
0.799102008 0.673924983 0.382541001
0.965768993 0.007258000 0.382541001
0.965768993 0.340591013 0.382541001
0.965768993 0.673924983 0.382541001
0.131449997 0.171437994 0.383670002
0.131449997 0.504770994 0.383670002
0.131449997 0.838105023 0.383670002
0.298115999 0.171437994 0.383670002
0.298115999 0.504770994 0.383670002
0.298115999 0.838105023 0.383670002
0.464783013 0.171437994 0.383670002
0.464783013 0.504770994 0.383670002
0.464783013 0.838105023 0.383670002
0.631449997 0.171437994 0.383670002
0.631449997 0.504770994 0.383670002
0.631449997 0.838105023 0.383670002
0.798116028 0.171437994 0.383670002
0.798116028 0.504770994 0.383670002
0.798116028 0.838105023 0.383670002
0.964783013 0.171437994 0.383670002
0.964783013 0.504770994 0.383670002
0.964783013 0.838105023 0.383670002
0.082645997 0.091366999 0.230651006
0.082645997 0.424701005 0.230651006
0.082645997 0.758033991 0.230651006
0.249312997 0.091366999 0.230651006
0.249312997 0.424701005 0.230651006
0.249312997 0.758033991 0.230651006
0.415980011 0.091366999 0.230651006
0.415980011 0.424701005 0.230651006
0.415980011 0.758033991 0.230651006
0.582646012 0.091366999 0.230651006
0.582646012 0.424701005 0.230651006
0.582646012 0.758033991 0.230651006
0.749312997 0.091366999 0.230651006
0.749312997 0.424701005 0.230651006
0.749312997 0.758033991 0.230651006
0.915979981 0.091366999 0.230651006
0.915979981 0.424701005 0.230651006
0.915979981 0.758033991 0.230651006
0.090268001 0.262510002 0.240399003
0.090268001 0.595843017 0.240399003
0.090268001 0.929176986 0.240399003
0.256933987 0.262510002 0.240399003
0.256933987 0.595843017 0.240399003
0.256933987 0.929176986 0.240399003
0.423601002 0.262510002 0.240399003
0.423601002 0.595843017 0.240399003
0.423601002 0.929176986 0.240399003
0.590268016 0.262510002 0.240399003
0.590268016 0.595843017 0.240399003
0.590268016 0.929176986 0.240399003
0.756933987 0.262510002 0.240399003
0.756933987 0.595843017 0.240399003
0.756933987 0.929176986 0.240399003
0.923600972 0.262510002 0.240399003
0.923600972 0.595843017 0.240399003
0.923600972 0.929176986 0.240399003
0.145026997 0.057402998 0.150261000
0.145026997 0.390736014 0.150261000
0.145026997 0.724070013 0.150261000
0.311693996 0.057402998 0.150261000
0.311693996 0.390736014 0.150261000
0.311693996 0.724070013 0.150261000
0.478359997 0.057402998 0.150261000
0.478359997 0.390736014 0.150261000
0.478359997 0.724070013 0.150261000
0.645026982 0.057402998 0.150261000
0.645026982 0.390736014 0.150261000
0.645026982 0.724070013 0.150261000
0.811694026 0.057402998 0.150261000
0.811694026 0.390736014 0.150261000
0.811694026 0.724070013 0.150261000
0.978359997 0.057402998 0.150261000
0.978359997 0.390736014 0.150261000
0.978359997 0.724070013 0.150261000
0.154063001 0.231316999 0.159403995
0.154063001 0.564649999 0.159403995
0.154063001 0.897984028 0.159403995
0.320730001 0.231316999 0.159403995
0.320730001 0.564649999 0.159403995
0.320730001 0.897984028 0.159403995
0.487396985 0.231316999 0.159403995
0.487396985 0.564649999 0.159403995
0.487396985 0.897984028 0.159403995
0.654062986 0.231316999 0.159403995
0.654062986 0.564649999 0.159403995
0.654062986 0.897984028 0.159403995
0.820729971 0.231316999 0.159403995
0.820729971 0.564649999 0.159403995
0.820729971 0.897984028 0.159403995
0.987397015 0.231316999 0.159403995
0.987397015 0.564649999 0.159403995
0.987397015 0.897984028 0.159403995
0.012516000 0.101875000 0.419209003
0.012516000 0.435207993 0.419209003
0.012516000 0.768541992 0.419209003
0.179183006 0.101875000 0.419209003
0.179183006 0.435207993 0.419209003
0.179183006 0.768541992 0.419209003
0.345849991 0.101875000 0.419209003
0.345849991 0.435207993 0.419209003
0.345849991 0.768541992 0.419209003
0.512516022 0.101875000 0.419209003
0.512516022 0.435207993 0.419209003
0.512516022 0.768541992 0.419209003
0.679183006 0.101875000 0.419209003
0.679183006 0.435207993 0.419209003
0.679183006 0.768541992 0.419209003
0.845849991 0.101875000 0.419209003
0.845849991 0.435207993 0.419209003
0.845849991 0.768541992 0.419209003
0.021648001 0.275831014 0.428348005
0.021648001 0.609164000 0.428348005
0.021648001 0.942497015 0.428348005
0.188314006 0.275831014 0.428348005
0.188314006 0.609164000 0.428348005
0.188314006 0.942497015 0.428348005
0.354981005 0.275831014 0.428348005
0.354981005 0.609164000 0.428348005
0.354981005 0.942497015 0.428348005
0.521647990 0.275831014 0.428348005
0.521647990 0.609164000 0.428348005
0.521647990 0.942497015 0.428348005
0.688314021 0.275831014 0.428348005
0.688314021 0.609164000 0.428348005
0.688314021 0.942497015 0.428348005
0.854981005 0.275831014 0.428348005
0.854981005 0.609164000 0.428348005
0.854981005 0.942497015 0.428348005
0.076305002 0.070919998 0.338185996
0.076305002 0.404253006 0.338185996
0.076305002 0.737586021 0.338185996
0.242971003 0.070919998 0.338185996
0.242971003 0.404253006 0.338185996
0.242971003 0.737586021 0.338185996
0.409637988 0.070919998 0.338185996
0.409637988 0.404253006 0.338185996
0.409637988 0.737586021 0.338185996
0.576304972 0.070919998 0.338185996
0.576304972 0.404253006 0.338185996
0.576304972 0.737586021 0.338185996
0.742971003 0.070919998 0.338185996
0.742971003 0.404253006 0.338185996
0.742971003 0.737586021 0.338185996
0.909637988 0.070919998 0.338185996
0.909637988 0.404253006 0.338185996
0.909637988 0.737586021 0.338185996
0.084054001 0.241882995 0.347956985
0.084054001 0.575215995 0.347956985
0.084054001 0.908550024 0.347956985
0.250719994 0.241882995 0.347956985
0.250719994 0.575215995 0.347956985
0.250719994 0.908550024 0.347956985
0.417387009 0.241882995 0.347956985
0.417387009 0.575215995 0.347956985
0.417387009 0.908550024 0.347956985
0.584053993 0.241882995 0.347956985
0.584053993 0.575215995 0.347956985
0.584053993 0.908550024 0.347956985
0.750720024 0.241882995 0.347956985
0.750720024 0.575215995 0.347956985
0.750720024 0.908550024 0.347956985
0.917387009 0.241882995 0.347956985
0.917387009 0.575215995 0.347956985
0.917387009 0.908550024 0.347956985
0.139713004 0.054527000 0.111847997
0.139713004 0.387860000 0.111847997
0.139713004 0.721193016 0.111847997
0.306380004 0.054527000 0.111847997
0.306380004 0.387860000 0.111847997
0.306380004 0.721193016 0.111847997
0.473046005 0.054527000 0.111847997
0.473046005 0.387860000 0.111847997
0.473046005 0.721193016 0.111847997
0.639712989 0.054527000 0.111847997
0.639712989 0.387860000 0.111847997
0.639712989 0.721193016 0.111847997
0.806379974 0.054527000 0.111847997
0.806379974 0.387860000 0.111847997
0.806379974 0.721193016 0.111847997
0.973046005 0.054527000 0.111847997
0.973046005 0.387860000 0.111847997
0.973046005 0.721193016 0.111847997
0.090497002 0.256330013 0.281475008
0.090497002 0.589663982 0.281475008
0.090497002 0.922996998 0.281475008
0.257164001 0.256330013 0.281475008
0.257164001 0.589663982 0.281475008
0.257164001 0.922996998 0.281475008
0.423830003 0.256330013 0.281475008
0.423830003 0.589663982 0.281475008
0.423830003 0.922996998 0.281475008
0.590497017 0.256330013 0.281475008
0.590497017 0.589663982 0.281475008
0.590497017 0.922996998 0.281475008
0.757164001 0.256330013 0.281475008
0.757164001 0.589663982 0.281475008
0.757164001 0.922996998 0.281475008
0.923829973 0.256330013 0.281475008
0.923829973 0.589663982 0.281475008
0.923829973 0.922996998 0.281475008
0.076159999 0.077432998 0.297118992
0.076159999 0.410766006 0.297118992
0.076159999 0.744099021 0.297118992
0.242826000 0.077432998 0.297118992
0.242826000 0.410766006 0.297118992
0.242826000 0.744099021 0.297118992
0.409492999 0.077432998 0.297118992
0.409492999 0.410766006 0.297118992
0.409492999 0.744099021 0.297118992
0.576160014 0.077432998 0.297118992
0.576160014 0.410766006 0.297118992
0.576160014 0.744099021 0.297118992
0.742825985 0.077432998 0.297118992
0.742825985 0.410766006 0.297118992
0.742825985 0.744099021 0.297118992
0.909493029 0.077432998 0.297118992
0.909493029 0.410766006 0.297118992
0.909493029 0.744099021 0.297118992
0.027148999 0.278726995 0.466738999
0.027148999 0.612060010 0.466738999
0.027148999 0.945393980 0.466738999
0.193816006 0.278726995 0.466738999
0.193816006 0.612060010 0.466738999
0.193816006 0.945393980 0.466738999
0.360482991 0.278726995 0.466738999
0.360482991 0.612060010 0.466738999
0.360482991 0.945393980 0.466738999
0.527149022 0.278726995 0.466738999
0.527149022 0.612060010 0.466738999
0.527149022 0.945393980 0.466738999
0.693816006 0.278726995 0.466738999
0.693816006 0.612060010 0.466738999
0.693816006 0.945393980 0.466738999
0.860482991 0.278726995 0.466738999
0.860482991 0.612060010 0.466738999
0.860482991 0.945393980 0.466738999

## Sheet: Ni0.95Fe0.05OOH
Ni0.95Fe0.05OOH CONTCAR
1
17.5560016632 0.0000000000 0.0000000000
-8.7889406574 15.4086551811 0.0000000000
0.0000000000 4.9977513337 24.4953563274
Fe Ni O H
4 68 144 72
Direct
0.465579987 0.502386987 0.386332989
0.796968997 0.168622002 0.385544986
0.701915026 0.829236984 0.194966003
0.201828003 0.162495002 0.194821998
0.034086000 0.326700985 0.196066007
0.034143001 0.660079002 0.196081996
0.034127001 0.993354023 0.196081996
0.200714007 0.326649010 0.195957005
0.200822994 0.660061002 0.196089000
0.200801998 0.993349016 0.196094006
0.367415994 0.326608986 0.195723996
0.367477000 0.660066009 0.196083993
0.367471993 0.993344009 0.196126997
0.534169972 0.326703012 0.195940003
0.534169972 0.660053015 0.196183994
0.534147978 0.993363023 0.196123004
0.700823009 0.326700002 0.196063995
0.700834990 0.660085022 0.196123004
0.700834990 0.993409991 0.196089998
0.867456019 0.326707989 0.196110994
0.867487013 0.660090983 0.196067005
0.867479026 0.993395984 0.196083993
0.035163000 0.162533998 0.194888994
0.035225000 0.495914996 0.194921002
0.035241999 0.829231024 0.194928005
0.201866001 0.495866001 0.194878995
0.201905996 0.829214990 0.194962993
0.368530005 0.162492007 0.194826007
0.368481010 0.495792001 0.194839999
0.368571997 0.829190016 0.194999993
0.535219014 0.162534997 0.194904000
0.535211980 0.495806009 0.194863006
0.535245001 0.829213977 0.194984004
0.701879978 0.162551999 0.194937006
0.701898992 0.495880991 0.194900006
0.868533015 0.162567005 0.194931000
0.868557990 0.495909989 0.194925994
0.868561029 0.829222023 0.194949999
0.132207006 0.005463000 0.382604003
0.133517995 0.340195000 0.382420003
0.132480994 0.672567010 0.382465005
0.298509985 0.005067000 0.382550001
0.298806012 0.337767988 0.383414000
0.299318999 0.672917008 0.382483006
0.465303987 0.005806000 0.382604986
0.464908004 0.337765992 0.384146005
0.466800988 0.674354970 0.382728010
0.630927026 0.005809000 0.383165985
0.632351995 0.340741009 0.382189006
0.633433998 0.674926996 0.382654011
0.800558984 0.005918000 0.382851005
0.798538983 0.340380996 0.381868988
0.799807012 0.673336983 0.382629991
0.966458976 0.006195000 0.382568985
0.967449009 0.340276986 0.381814003
0.965952992 0.672742009 0.382515013
0.132221997 0.170497999 0.383322001
0.131763995 0.503903985 0.383662999
0.131222993 0.836506009 0.383715987
0.297839999 0.169412002 0.383309990
0.298507005 0.503722012 0.384438992
0.297659010 0.836609006 0.383695006
0.463335007 0.169386998 0.382551998
0.464379996 0.837239981 0.383507013
0.629701972 0.171021000 0.383341014
0.632641017 0.505050004 0.384296000
0.631910980 0.838297009 0.383143008
0.798618019 0.504058003 0.383859009
0.798847973 0.837661982 0.383100986
0.966764987 0.170627996 0.383567005
0.964900970 0.503539979 0.383671999
0.965125024 0.837011993 0.383538991
0.082552001 0.092106000 0.230633005
0.082581997 0.425453007 0.230637997
0.082594000 0.758794010 0.230664000
0.249226004 0.092106000 0.230625004
0.249180004 0.425348997 0.230544001
0.249256000 0.758744001 0.230707005
0.415910989 0.092115000 0.230654001
0.415775001 0.425148010 0.230340004
0.415906996 0.758710027 0.230735004
0.582572997 0.092113003 0.230673000
0.582580984 0.425361007 0.230568007
0.582620978 0.758813977 0.230709001
0.749257982 0.092142001 0.230663002
0.749237001 0.425440013 0.230644003
0.749234974 0.758746982 0.230699003
0.915903986 0.092136003 0.230652004
0.915916979 0.425480008 0.230666995
0.915929019 0.758778989 0.230658993
0.090363003 0.263195008 0.240365997
0.090425000 0.596572995 0.240421996
0.090406001 0.929853976 0.240445003
0.257021993 0.263123989 0.240180001
0.257068008 0.596507013 0.240435004
0.257059008 0.929850996 0.240474999
0.423685998 0.263206989 0.240204006
0.423658997 0.596489012 0.240502000
0.423749000 0.929858029 0.240481004
0.590389013 0.263240993 0.240364999
0.590403020 0.596442997 0.240612999
0.590458989 0.929899991 0.240470007
0.757046998 0.263197988 0.240455002
0.757048011 0.596575022 0.240437999
0.757102013 0.929919004 0.240452006
0.923718989 0.263209999 0.240455002
0.923718989 0.596584976 0.240412995
0.923744023 0.929890990 0.240429997
0.144727007 0.058024000 0.150278002
0.144664004 0.391425997 0.150217995
0.144793004 0.724793971 0.150303006
0.311425000 0.058022000 0.150304005
0.311304003 0.391375005 0.150086999
0.311466992 0.724812984 0.150299996
0.478103012 0.058061000 0.150321007
0.478240997 0.391456991 0.150050998
0.478163004 0.724792004 0.150345996
0.644770026 0.058109999 0.150304005
0.644873023 0.391458005 0.150206998
0.644774973 0.724734008 0.150349006
0.811460018 0.058148000 0.150275007
0.811465025 0.391442001 0.150288999
0.811477005 0.724822998 0.150289997
0.978096008 0.058090001 0.150273994
0.978069007 0.391456991 0.150294006
0.978133976 0.724808991 0.150261998
0.153977007 0.232011005 0.159284994
0.154122993 0.565446019 0.159391999
0.154135004 0.898733020 0.159401998
0.320688009 0.231895000 0.159170002
0.320778996 0.565448999 0.159373999
0.320791006 0.898712993 0.159456998
0.487482995 0.232039005 0.159288004
0.487470001 0.565443993 0.159450993
0.487448007 0.898715019 0.159459993
0.654133976 0.232074007 0.159382001
0.654147983 0.565477014 0.159424007
0.654143989 0.898769021 0.159426004
0.820771992 0.232109994 0.159415007
0.820776999 0.565442026 0.159398004
0.820791006 0.898755014 0.159413993
0.987371981 0.232087001 0.159374997
0.987447023 0.565460026 0.159398004
0.987451017 0.898733020 0.159394994
0.013636000 0.100828998 0.419191986
0.012901000 0.433995992 0.419088006
0.012496000 0.767189980 0.419216007
0.179043993 0.100516997 0.419005007
0.180000007 0.434603989 0.419458985
0.179000005 0.766839027 0.419243991
0.345187008 0.099257000 0.418978989
0.346917003 0.433504999 0.421014011
0.345815003 0.767291009 0.419138998
0.511945009 0.100936003 0.418816000
0.512925982 0.441695005 0.423034012
0.512950003 0.768351972 0.418976992
0.673780978 0.098908000 0.420751005
0.679678977 0.435259998 0.419788986
0.679859996 0.768868983 0.418844998
0.849771976 0.098986998 0.420691013
0.846327007 0.434224993 0.419308990
0.846270025 0.768199027 0.419012010
0.022456000 0.275994986 0.428007990
0.021764999 0.607787013 0.428371012
0.021562999 0.940898001 0.428395003
0.187124997 0.273889005 0.428351998
0.188701004 0.608025014 0.428398997
0.187571004 0.940172017 0.428653002
0.347606003 0.268534005 0.429681003
0.356094986 0.608686984 0.428445995
0.354041994 0.940349996 0.428562999
0.521739006 0.274223000 0.428065985
0.523150980 0.611029983 0.429363012
0.519768000 0.939906001 0.428700000
0.688156009 0.275550991 0.428068012
0.688648999 0.609287024 0.428232998
0.688863993 0.942510009 0.427906007
0.853497982 0.272067994 0.428371012
0.855422020 0.608555019 0.428564012
0.855500996 0.940689981 0.428178012
0.076416999 0.069490999 0.338117003
0.078978002 0.404915005 0.337781012
0.076275997 0.735817015 0.338167012
0.242083997 0.067828000 0.338256001
0.245193005 0.403986990 0.338858008
0.242999002 0.735852003 0.338120997
0.409004986 0.067818001 0.338070005
0.410721987 0.404641002 0.338860989
0.409835011 0.736401975 0.338086993
0.576367974 0.069366999 0.338266999
0.580814004 0.409065992 0.338948995
0.576633990 0.737343013 0.338101000
0.744642019 0.072527997 0.338562012
0.743689001 0.404817998 0.338234007
0.743170977 0.736505985 0.338086993
0.910501003 0.069825999 0.338099986
0.909942985 0.402229011 0.338290006
0.910003006 0.736400008 0.338093996
0.085303001 0.241730005 0.347698987
0.084230997 0.573984027 0.347909003
0.083885998 0.906764984 0.347842991
0.250871986 0.241697997 0.347173005
0.251533985 0.574066997 0.348206013
0.250104010 0.906458974 0.347909987
0.413774014 0.235061005 0.346473992
0.419523001 0.573834002 0.349204004
0.416927993 0.907169998 0.347916007
0.583878994 0.242313996 0.347110987
0.583486021 0.575176001 0.348594993
0.584158003 0.908393025 0.347804993
0.748488009 0.242502004 0.347009003
0.751623988 0.574833989 0.348140001
0.751226008 0.908367991 0.347214997
0.921374977 0.242419004 0.347124994
0.917590022 0.574050009 0.347999007
0.917925000 0.907685995 0.347656012
0.138786003 0.055167999 0.111905999
0.138656005 0.388475001 0.111860998
0.138846993 0.721897006 0.111934997
0.305516005 0.055186000 0.111928999
0.305272996 0.388493001 0.111722998
0.305532008 0.721951008 0.111928001
0.472191989 0.055222999 0.111943997
0.472629011 0.388595998 0.111662999
0.472368985 0.722051024 0.111951001
0.638863981 0.055261001 0.111928999
0.639029980 0.388516009 0.111840002
0.638894022 0.721929014 0.111962996
0.805544972 0.055298001 0.111899003
0.805544019 0.388525993 0.111922003
0.805644989 0.721919000 0.111916997
0.972181976 0.055280000 0.111893997
0.972137988 0.388525009 0.111929998
0.972266972 0.721895993 0.111891001
0.090682000 0.256431013 0.281473994
0.090735003 0.589802980 0.281531006
0.090690002 0.923022985 0.281565994
0.257108003 0.255961001 0.281298995
0.257483989 0.589824975 0.281500995
0.257346004 0.923011005 0.281592995
0.423878998 0.256285012 0.281309009
0.424030006 0.590201974 0.281432003
0.424046010 0.923080027 0.281592995
0.590655982 0.256503999 0.281480014
0.591117978 0.590198994 0.281527996
0.590780020 0.923237979 0.281581998
0.757349014 0.256507009 0.281572014
0.757318020 0.589906991 0.281520993
0.757480979 0.923304021 0.281563014
0.924019992 0.256509990 0.281576008
0.924018025 0.589820981 0.281524986
0.924054027 0.923135996 0.281545997
0.075204998 0.075828999 0.297149003
0.078189999 0.411112994 0.296701014
0.076007001 0.742807984 0.297026992
0.242290005 0.074741997 0.297235012
0.244678006 0.410726994 0.297814012
0.242752001 0.742908001 0.296956003
0.408977985 0.075464003 0.296950996
0.410059005 0.411738992 0.297728986
0.409384012 0.743234992 0.296927005
0.576264977 0.075965002 0.297163993
0.582401991 0.416698009 0.298189998
0.574723005 0.743093014 0.297021002
0.744728029 0.079534002 0.297293991
0.743368030 0.411049008 0.297194988
0.743089020 0.742326975 0.296923012
0.909943998 0.076626003 0.297006994
0.909973979 0.409310997 0.297120005
0.909662008 0.743269026 0.296968997
0.028581999 0.280084014 0.466232002
0.027509000 0.610886991 0.466726005
0.027433001 0.943877995 0.466749996
0.192451999 0.274053991 0.467041999
0.194178998 0.611563981 0.466708004
0.193239003 0.942570984 0.467092007
0.343129992 0.261729002 0.469098002
0.361261994 0.611365020 0.466892987
0.358934999 0.943237007 0.466980010
0.526950002 0.273916006 0.466798991
0.530632019 0.616207004 0.467348993
0.525703013 0.944687009 0.466818005
0.693848014 0.278896004 0.466403991
0.693813026 0.609715998 0.466926008
0.693542004 0.943926990 0.466526002
0.857846975 0.273479015 0.466968000
0.861809015 0.611886024 0.466852993
0.860871971 0.945430994 0.466322005

## Sheet: Ni0.8Fe0.2OOH
Ni0.8Fe0.2OOH CONTCAR
1
17.5560016632 0.0000000000 0.0000000000
-8.7889406574 15.4086551811 0.0000000000
0.0000000000 4.9977513337 24.4953563274
Fe Ni O H
14 58 144 72
Direct
0.462944001 0.500989974 0.385161012
0.798150003 0.168987006 0.384896010
0.701915026 0.829236984 0.194966003
0.201828003 0.162495002 0.194821998
0.201866001 0.495866001 0.194878995
0.201905996 0.829214990 0.194962993
0.701879978 0.162551999 0.194937006
0.701898992 0.495880991 0.194900006
0.296375990 0.166602999 0.385821998
0.296696991 0.832755983 0.385468006
0.796885014 0.499922007 0.385527015
0.796769023 0.833939016 0.386388987
0.367471993 0.993344009 0.196126997
0.467027992 0.005668000 0.382586986
0.034086000 0.326700985 0.196066007
0.034143001 0.660079002 0.196081996
0.034127001 0.993354023 0.196081996
0.200714007 0.326649010 0.195957005
0.200822994 0.660061002 0.196089000
0.200801998 0.993349016 0.196094006
0.367415994 0.326608986 0.195723996
0.367477000 0.660066009 0.196083993
0.534169972 0.326703012 0.195940003
0.534169972 0.660053015 0.196183994
0.534147978 0.993363023 0.196123004
0.700823009 0.326700002 0.196063995
0.700834990 0.660085022 0.196123004
0.700834990 0.993409991 0.196089998
0.867456019 0.326707989 0.196110994
0.867487013 0.660090983 0.196067005
0.867479026 0.993395984 0.196083993
0.035163000 0.162533998 0.194888994
0.035225000 0.495914996 0.194921002
0.035241999 0.829231024 0.194928005
0.368530005 0.162492007 0.194826007
0.368481010 0.495792001 0.194839999
0.368571997 0.829190016 0.194999993
0.535219014 0.162534997 0.194904000
0.535211980 0.495806009 0.194863006
0.535245001 0.829213977 0.194984004
0.868533015 0.162567005 0.194931000
0.868557990 0.495909989 0.194925994
0.868561029 0.829222023 0.194949999
0.130264997 0.004368000 0.382685989
0.132246003 0.338606000 0.382304013
0.131068006 0.671045005 0.383004010
0.298570007 0.004489000 0.382183999
0.297102004 0.337707996 0.381745011
0.299793005 0.670144022 0.383350015
0.465680003 0.337301999 0.382312000
0.465319008 0.671312988 0.383302003
0.631807983 0.004538000 0.382640004
0.631056011 0.337707013 0.383502007
0.630469024 0.671248019 0.384369999
0.797886014 0.005442000 0.381954998
0.801034987 0.338153988 0.383471012
0.798605978 0.670912981 0.382784009
0.965847015 0.005280000 0.382018000
0.967092991 0.339563012 0.382977009
0.966494977 0.671745002 0.382050008
0.129397005 0.169018000 0.383477002
0.131993994 0.503046989 0.383473992
0.130006999 0.835979998 0.383161008
0.297250003 0.502083004 0.383814991
0.465523988 0.168865994 0.384360999
0.465564996 0.834998012 0.383740991
0.632166982 0.170193002 0.384182990
0.629765987 0.502406001 0.384133011
0.630025029 0.835907996 0.384088993
0.964618981 0.169330001 0.383830011
0.966410995 0.502735019 0.383717000
0.965071023 0.835331023 0.383619010
0.082552001 0.092106000 0.230633005
0.082581997 0.425453007 0.230637997
0.082594000 0.758794010 0.230664000
0.249226004 0.092106000 0.230625004
0.249180004 0.425348997 0.230544001
0.249256000 0.758744001 0.230707005
0.415910989 0.092115000 0.230654001
0.415775001 0.425148010 0.230340004
0.415906996 0.758710027 0.230735004
0.582572997 0.092113003 0.230673000
0.582580984 0.425361007 0.230568007
0.582620978 0.758813977 0.230709001
0.749257982 0.092142001 0.230663002
0.749237001 0.425440013 0.230644003
0.749234974 0.758746982 0.230699003
0.915903986 0.092136003 0.230652004
0.915916979 0.425480008 0.230666995
0.915929019 0.758778989 0.230658993
0.090363003 0.263195008 0.240365997
0.090425000 0.596572995 0.240421996
0.090406001 0.929853976 0.240445003
0.257021993 0.263123989 0.240180001
0.257068008 0.596507013 0.240435004
0.257059008 0.929850996 0.240474999
0.423685998 0.263206989 0.240204006
0.423658997 0.596489012 0.240502000
0.423749000 0.929858029 0.240481004
0.590389013 0.263240993 0.240364999
0.590403020 0.596442997 0.240612999
0.590458989 0.929899991 0.240470007
0.757046998 0.263197988 0.240455002
0.757048011 0.596575022 0.240437999
0.757102013 0.929919004 0.240452006
0.923718989 0.263209999 0.240455002
0.923718989 0.596584976 0.240412995
0.923744023 0.929890990 0.240429997
0.144727007 0.058024000 0.150278002
0.144664004 0.391425997 0.150217995
0.144793004 0.724793971 0.150303006
0.311425000 0.058022000 0.150304005
0.311304003 0.391375005 0.150086999
0.311466992 0.724812984 0.150299996
0.478103012 0.058061000 0.150321007
0.478240997 0.391456991 0.150050998
0.478163004 0.724792004 0.150345996
0.644770026 0.058109999 0.150304005
0.644873023 0.391458005 0.150206998
0.644774973 0.724734008 0.150349006
0.811460018 0.058148000 0.150275007
0.811465025 0.391442001 0.150288999
0.811477005 0.724822998 0.150289997
0.978096008 0.058090001 0.150273994
0.978069007 0.391456991 0.150294006
0.978133976 0.724808991 0.150261998
0.153977007 0.232011005 0.159284994
0.154122993 0.565446019 0.159391999
0.154135004 0.898733020 0.159401998
0.320688009 0.231895000 0.159170002
0.320778996 0.565448999 0.159373999
0.320791006 0.898712993 0.159456998
0.487482995 0.232039005 0.159288004
0.487470001 0.565443993 0.159450993
0.487448007 0.898715019 0.159459993
0.654133976 0.232074007 0.159382001
0.654147983 0.565477014 0.159424007
0.654143989 0.898769021 0.159426004
0.820771992 0.232109994 0.159415007
0.820776999 0.565442026 0.159398004
0.820791006 0.898755014 0.159413993
0.987371981 0.232087001 0.159374997
0.987447023 0.565460026 0.159398004
0.987451017 0.898733020 0.159394994
0.011389000 0.099218003 0.419191986
0.014273000 0.434125990 0.419672012
0.012142000 0.765806973 0.419171989
0.173058003 0.097122997 0.420843005
0.179104000 0.433016002 0.419261009
0.173608005 0.764231026 0.420700997
0.348513991 0.096437998 0.421303988
0.343710989 0.431329995 0.419784009
0.348820001 0.763175011 0.421272010
0.514037013 0.100419000 0.419981986
0.510818005 0.430950999 0.419607013
0.512349010 0.765995026 0.419990987
0.678543985 0.099051997 0.419517010
0.673991024 0.431098014 0.421195000
0.673879981 0.764497995 0.421986014
0.846410990 0.099096999 0.419941992
0.849967003 0.431180000 0.421321005
0.848865986 0.763522983 0.421216995
0.022400999 0.273806006 0.428505987
0.020434000 0.606549978 0.428501010
0.019475000 0.939359009 0.428422987
0.187569007 0.273425996 0.428241014
0.188223004 0.607141018 0.428314000
0.187453002 0.940860987 0.427776992
0.351705998 0.269369006 0.428577989
0.354065001 0.604856014 0.429028988
0.351779997 0.935041010 0.429491997
0.519995987 0.272799999 0.428972989
0.520671010 0.607770979 0.431145012
0.521583021 0.938520014 0.429592013
0.689180017 0.274719000 0.428636998
0.687775016 0.607454002 0.428795010
0.687844992 0.940598011 0.428523004
0.858251989 0.276051015 0.430480003
0.852688015 0.602697015 0.428505003
0.852656007 0.937466025 0.428701997
0.076526999 0.069239996 0.337889999
0.076513000 0.402657986 0.338119000
0.077292003 0.736029983 0.337848008
0.244059995 0.071580999 0.338432997
0.242613003 0.402711987 0.337936997
0.244110003 0.736752987 0.338710010
0.409388989 0.068731003 0.337805003
0.407878995 0.398425013 0.337758988
0.409608990 0.734237015 0.338423014
0.578336000 0.071645997 0.337503999
0.577049017 0.402487993 0.338411003
0.576059997 0.734906971 0.339049995
0.741665006 0.068177998 0.337509006
0.744517028 0.403981000 0.338939995
0.743800998 0.738222003 0.339383990
0.909106016 0.068002999 0.338239014
0.910815001 0.402613997 0.338281989
0.909204006 0.733703971 0.338328004
0.083293997 0.239941999 0.347622007
0.084848002 0.573710978 0.347716004
0.083508000 0.906871021 0.347391993
0.247454002 0.240364999 0.346569985
0.250880003 0.573099971 0.347548008
0.248310998 0.907692015 0.346233994
0.420148998 0.239868999 0.347216994
0.416974008 0.573150992 0.348652005
0.419836998 0.906397998 0.347191006
0.584437013 0.240253001 0.348412007
0.582997978 0.573414028 0.349027008
0.583665013 0.906274021 0.347714007
0.751546979 0.240812004 0.347990990
0.747662008 0.574164987 0.346998006
0.748139977 0.907588005 0.347133994
0.918036997 0.240727007 0.348650992
0.920799017 0.574186027 0.347003013
0.919965982 0.907419026 0.347160012
0.138786003 0.055167999 0.111905999
0.138656005 0.388475001 0.111860998
0.138846993 0.721897006 0.111934997
0.305516005 0.055186000 0.111928999
0.305272996 0.388493001 0.111722998
0.305532008 0.721951008 0.111928001
0.472191989 0.055222999 0.111943997
0.472629011 0.388595998 0.111662999
0.472368985 0.722051024 0.111951001
0.638863981 0.055261001 0.111928999
0.639029980 0.388516009 0.111840002
0.638894022 0.721929014 0.111962996
0.805544972 0.055298001 0.111899003
0.805544019 0.388525993 0.111922003
0.805644989 0.721919000 0.111916997
0.972181976 0.055280000 0.111893997
0.972137988 0.388525009 0.111929998
0.972266972 0.721895993 0.111891001
0.090682000 0.256431013 0.281473994
0.090735003 0.589802980 0.281531006
0.090690002 0.923022985 0.281565994
0.257108003 0.255961001 0.281298995
0.257483989 0.589824975 0.281500995
0.257346004 0.923011005 0.281592995
0.423878998 0.256285012 0.281309009
0.424030006 0.590201974 0.281432003
0.424046010 0.923080027 0.281592995
0.590655982 0.256503999 0.281480014
0.591117978 0.590198994 0.281527996
0.590780020 0.923237979 0.281581998
0.757349014 0.256507009 0.281572014
0.757318020 0.589906991 0.281520993
0.757480979 0.923304021 0.281563014
0.924019992 0.256509990 0.281576008
0.924018025 0.589820981 0.281524986
0.924054027 0.923135996 0.281545997
0.074963003 0.075135998 0.296869993
0.074637003 0.408767998 0.297174007
0.075561002 0.741886020 0.296887994
0.245437995 0.078202002 0.297156990
0.243013993 0.408863008 0.296804994
0.244673997 0.743489981 0.297360986
0.409224987 0.077265002 0.296595991
0.407884002 0.405892998 0.296566010
0.409536004 0.741474986 0.297223002
0.577844024 0.076396003 0.296469003
0.575791001 0.408430010 0.297479004
0.575599015 0.741599023 0.298207998
0.742339015 0.073848002 0.296310991
0.745293021 0.410870999 0.297623008
0.744150996 0.744960010 0.298372000
0.909398019 0.075365998 0.297046989
0.910192013 0.409527004 0.297179997
0.909467995 0.741267979 0.297145993
0.028454000 0.276591003 0.466885000
0.027755000 0.613210976 0.466282994
0.027037000 0.945918977 0.466203988
0.194804996 0.279287010 0.466143996
0.193050995 0.607990980 0.466977000
0.192291006 0.943516016 0.466237992
0.355637997 0.269881010 0.467294991
0.358785003 0.609483004 0.467209011
0.351810992 0.939969003 0.467608988
0.526879013 0.279817998 0.466715991
0.530098975 0.620783985 0.467637986
0.529286981 0.939915001 0.467985988
0.693378985 0.275370002 0.467355013
0.693157017 0.609943986 0.467256993
0.694267988 0.945168018 0.466650009
0.866352975 0.291101992 0.466506004
0.856670022 0.605672002 0.466926008
0.857707977 0.940177977 0.467119992
